# Supplementary material for: MechFind: A computational framework for de novo prediction of enzyme mechanisms
Source: bioRxiv. 2025 Sep 25:2025.09.25.678649. Preprint. [Version 1] doi: 10.1101/2025.09.25.678649 (PMC12485929; doi:10.1101/2025.09.25.678649)
Supplement: Supplement 2 [file media-2.zip]

Archive with 1 entries (1 files):
- Supplemental_File_B.txt
